# Supplementary material for: Rating the quality of teamwork—a comparison of novice and expert ratings using the Team Emergency Assessment Measure (TEAM) in simulated emergencies
Source: Scand J Trauma Resusc Emerg Med. 2019 Feb 8;27:12. doi: 10.1186/s13049-019-0591-9 (PMC6368771; doi:10.1186/s13049-019-0591-9)
Supplement: Supplementary file 6 — Data Set (Team Emergency Assessment Measure scores of novices and experts rating 7 teams rotating through 6 cases each). (XLSX 15 kb) [file 13049_2019_591_MOESM6_ESM.xlsx]

## Sheet: DataSet_Team_Expert-Novice
ID_Rater	Round	Case_Position	Rater	Case	Team	TEAM_1	TEAM_2	TEAM_3	TEAM_4	TEAM_5	TEAM_6	TEAM_7	TEAM_8	TEAM_9	TEAM_10	TEAM_11	TEAM_overall	TEAM_sum
13	4	3	0	1	1	1	1	2	2	1	1	1	2	1	1	1	4	14
14	5	4	0	1	2	2	3	3	4	4	2	3	2	1	3	3	7	30
13	6	5	0	1	3	3	3	3	4	3	3	3	3	3	3	3	8	34
14	7	6	0	1	4	3	1	1	2	2	2	3	1	1	2	2	6	20
14	1	1	0	1	5	1	2	2	2	2	1	1	3	0	1	1	5	16
13	2	2	0	1	6	3	3	3	3	2	2	3	2	2	3	3	8	29
14	3	2	0	1	7	3	3	3	3	4	4	3	3		3	3	8	32
16	7	6	0	2	1	2	2	2	2	2	2	1	2	2	2	2	4	21
16	1	1	0	2	2	1	2	2	3	3	3	2	2	1	3	2	6	24
16	2	2	0	2	3	2	3	4	4	3	4	3	3	3	3	3	8	35
16	3	3	0	2	4	1	1	1	1	1	2	2	2	2	3	3	4	19
16	4	4	0	2	5	4	3	3	4	4	4	4	4	4	3	4	9	41
16	5	5	0	2	6	4	2	4	3	4	2	3	4	3	2	3	8	34
16	6	5	0	2	7	4	4	4	4	4	4	3	3	3	4	3	9	40
11	3	2	0	3	1	3	3	3	4	3	3	4	4	3	4	3	8	37
11	4	3	0	3	2	4	4	4	4	4	4	4	4	4	4	4	10	44
11	5	4	0	3	3	4	4	4	4	4	4	4	4	3	4	4	10	43
11	6	5	0	3	4	3	4	3	3	4	4	3	4	3	4	4	8	39
11	7	6	0	3	5	3	4	3	3	3	4	4	4	4	4	4	9	40
11	1	1	0	3	6	2	3	2	3	4	3	3	3	3	3	3	6	32
11	2	1	0	3	7	4	4	4	4	4	4	4	4	3	4	4	9	43
10	6	5	0	4	1	3	4	4	3	4	4	3	4	3	3	3	7	38
10	7	6	0	4	2	4	4	4	4	4	4	4	4	3	3	3	8	41
8	1	1	0	4	3	3	3	3	3	2	3	2	3	3	3	2	5	30
8	2	2	0	4	4	1	1	2	3	2	3	2	3	3	3	3	7	26
8	3	3	0	4	5	4	3	4	4	4	3	3	2	2	3	3	6	35
10	4	4	0	4	6	4	4	4	3	3	4	3	4	3	3	2	7	37
8	5	4	0	4	7	3	3	3	3	3	4	3	4	3	3	3	8	35
15	1	1	0	5	1	2	2	3	2	3	3	1	1	2	1	2	6	22
15	2	2	0	5	2	1	2	3	3	3	2	2	2	2	2	1	7	23
15	3	3	0	5	3	2	1	3	3	2	3	1	2	1	3	1	6	22
15	4	4	0	5	4	3	3	2	2	2	2	2	2	2	1	3	6	24
15	5	5	0	5	5	0	0	1	2	2	2	2	3	3	1	1	5	17
15	6	6	0	5	6	3	1	3	3	3	4	1	3	1	3	3	8	28
15	7	6	0	5	7	2	1	3	3	2	2	1	1	1	2	1	7	19
12	5	4	0	6	1	2	2	2	3	1	3	3	2	2	2	2	6	24
12	6	5	0	6	2	3	3	3	2	2	3	3	3	2	3	2	7	29
12	7	6	0	6	3	4	4	4	4	4	4	4	4	4	4	4	10	44
12	1	1	0	6	4	2	2	3	2	1	2	2	3	2	1	1	5	21
12	2	2	0	6	5	3	3	3	3	2	3	3	3	4	4	3	8	34
12	3	3	0	6	6	3	4	4	3	4	4	2	2	3	4	2	8	35
12	4	3	0	6	7	1	2	2	2	3	3	2	2	2	3	2	7	24
4	4	3	1	1	1	1	2	2	3	3	4	3	3	2	2	3	6	28
5	5	4	1	1	2	1	1	2	3	3	2	3	3	3	3	3	7	27
1	6	5	1	1	3	3	3	3	3	4	4	3	3	3	3	3	9	35
6	7	6	1	1	4	3	1	3	1	3	3	3	3	4	2	2	7	28
6	1	1	1	1	5	1	2	3	0	4	3	3	3	1	1	2	5	28
1	2	2	1	1	6	2	2	2	2	1	1	1	2	2	2	2	4	19
2	3	2	1	1	7	2	3	2	2	4	4	3	3	3	3	3	7	32
5	7	6	1	2	1	1	1	1	2	2	1	2	1	2	3	1	4	17
5	1	1	1	2	2	4	3	3	3	4	4	2	2	2	4	3	7	34
2	2	2	1	2	3	3	3	3	4	4	4	3	3	3	3	3	8	36
4	3	3	1	2	4	2	2	2	2	1	3	1	2	2	2	3	6	22
1	4	4	1	2	5	3	2	3	3	2	3	3	2	2	2	3	8	28
6	5	5	1	2	6	2	2	2	3	4	3	3	2	4	3	3	7	31
2	6	5	1	2	7	3	4	4	3	4	4	3	3	2	3	2	8	35
1	3	2	1	3	1	4	3	4	3	2	4	2	2	2	2	3	7	31
6	4	3	1	3	2	3	3	2	3	4	4	3	3	2	2	4	7	33
2	5	4	1	3	3	4	4	4	4	4	4	4	3	4	4	4	10	43
6	6	5	1	3	4	3	2	3	3	4	3	3	2	3	3	3	7	32
4	7	6	1	3	5	4	4	4	4	4	4	4	4	3	3	3	9	41
4	1	1	1	3	6	2	1	2	3	4	4	3	3	2	1	3	5	28
5	2	1	1	3	7	4	4	4	4	4	4	3	4	4	4	3	9	42
5	6	5	1	4	1	3	4	3	4	3	4	3	4	4	3	2	8	37
1	7	6	1	4	2	2	2	1	2	2	2	1	2	1	1	1	5	17
1	1	1	1	4	3	1	0	1	1	1	2	1	2	1	1	1	3	12
6	2	2	1	4	4	1	1	3	3	3	4	3	2	3	1	2	6	26
5	3	3	1	4	5	2	1	2	3	2	2	2	2	2	1	2	4	21
2	4	4	1	4	6	2	3	2	3	4	4	3	3	2	3	2	7	31
4	5	4	1	4	7	3	2	3	3	3	4	2	2	2	2	1	6	27
2	1	1	1	5	1	2	0	1	1	2	3	1	2	1	1	1	4	15
4	2	2	1	5	2	1	1	0	2	3	3	3	2	1	1	1	5	18
6	3	3	1	5	3	0	2	2	1	3	3	2	2	1	0	3	3	19
5	4	4	1	5	4	2	2	3	3	2	1	3	2	3	3	3	5	27
1	5	5	1	5	5	1	0	1	1	0	1	0	1	1	0	0	3	6
4	6	6	1	5	6	4	3	4	4	4	4	4	4	3	3	3	9	40
2	7	6	1	5	7	1	2	2	3	4	4	3	2	2	2	1	5	26
3	5	4	1	6	1	3	2	2	2	1	3	3	2	2	2	2	6	24
3	6	5	1	6	2	3	3	2	3	3	3	3	1	2	3	1	7	27
3	7	6	1	6	3	3	3	3	4	2	3	4	3	3	3	3	8	34
3	1	1	1	6	4	2	1	2	2	3	3	2	1	1	1	1	3	19
3	2	2	1	6	5	1	2	1	2	3	2	2	1	2	2	1	4	19
3	3	3	1	6	6	1	2	2	2	3	3	3	1	2	2	1	4	22
3	4	3	1	6	7	2	2	1	1	3	3	2	1	1	1	1	6	18

## Sheet: Codebook
	Codebook
	ID_Rater	individual rater ID
	Round	number of repetition of this case (first/second/… performance of this case during the emergency simulation)
	Case_Position	the position of each case, looking from the groups point of view (their first/second/… case during the emergency simulation)
	Rater	0 = novice rater; 1 = expert rater
	Case	1 = surgery; 2 = cardiology; 3 = neurology; 4 = pulmonology ; 5 = resuscitation; 6 = trauma
	Team	number of the team (1-7)
	TEAM_1 - 11	11 items of TEAM
	TEAM_overall	overall Score (GRS) of TEAM
	TEAM_sum	sum score of the 11 TEAM items
